# Supplementary material for: Ru/GCN Nanocomposite as an Efficient Catalyst for Hydrogen Generation from Sodium Hypophosphite
Source: Nanomaterials (Basel). 2024 Jul 12;14(14):1187. doi: 10.3390/nano14141187 (PMC11280338; doi:10.3390/nano14141187)
Supplement: Supplementary file 1 [file nanomaterials-14-01187-s001.zip]

Archive with 1 entries (1 files):
- nanomaterials-3084838-supplementary.pdf
